# Supplementary material for: Design of Experiments-Based Optimization of Flavonoids Extraction from Daphne genkwa Flower Buds and Flavonoids Contents at Different Blooming Stages
Source: Plants (Basel). 2022 Mar 29;11(7):925. doi: 10.3390/plants11070925 (PMC9002897; doi:10.3390/plants11070925)
Supplement: Supplementary file 1 [file plants-11-00925-s001.zip]

Archive with 1 entries (1 files):
- plants-1628825-supplementary.pdf
